# Supplementary material for: The Effects of Monomer, Crosslinking Agent, and Filler Concentrations on the Viscoelastic and Swelling Properties of Poly(methacrylic acid) Hydrogels: A Comparison
Source: Materials (Basel). 2021 Apr 29;14(9):2305. doi: 10.3390/ma14092305 (PMC8124361; doi:10.3390/ma14092305)
Supplement: Supplementary file 1 [file materials-14-02305-s001.zip]

Archive with 1 entries (1 files):
- materials-1158908-supplementary.pdf
